# Supplementary material for: Contractile Work of the Soleus and Biarticular Mechanisms of the Gastrocnemii Muscles Increase the Net Ankle Mechanical Work at High Walking Speeds
Source: Biology (Basel). 2023 Jun 16;12(6):872. doi: 10.3390/biology12060872 (PMC10295290; doi:10.3390/biology12060872)
Supplement: Supplementary file 1 [file biology-12-00872-s001.zip]

Archive with 8 entries (7 files):
- Supplementary_Material/
- __MACOSX/._Supplementary_Material
- Supplementary_Material/.DS_Store
- __MACOSX/Supplementary_Material/._.DS_Store
- Supplementary_Material/Sensitivity analysis.pdf
- __MACOSX/Supplementary_Material/._Sensitivity analysis.pdf
- Supplementary_Material/Energy transfer.mp4
- __MACOSX/Supplementary_Material/._Energy transfer.mp4
